# Supplementary material for: Left Atrial Appendage Closure for Atrial Fibrillation in the Elderly >75 Years Old: A Meta-Analysis of Observational Studies
Source: Diagnostics (Basel). 2022 Dec 15;12(12):3174. doi: 10.3390/diagnostics12123174 (PMC9777302; doi:10.3390/diagnostics12123174)
Supplement: Supplementary file 1 [file diagnostics-12-03174-s001.zip]

Archive with 1 entries (1 files):
- diagnostics-2070316-supplementary.pdf
